# Supplementary material for: Relevance of Post-Stroke Circulating BDNF Levels as a Prognostic Biomarker of Stroke Outcome. Impact of rt-PA Treatment
Source: PLoS One. 2015 Oct 15;10(10):e0140668. doi: 10.1371/journal.pone.0140668 (PMC4607484; doi:10.1371/journal.pone.0140668)
Supplement: S1 Clinical Data — (XLSX) [file pone.0140668.s001.xlsx]

## Sheet: Feuil1
Initial Data
inclusion N°	rt-PA treatment	Gender	age	systolic BP (mmHg)	total cholesterol (mmol/L)	cardiovascular score	HTA	Diabetes	Hypercholesterolemia	heart failure	Alcoholism	smoking	myocardial infarction	angina	Anticoagulant	Sampling time (min)	NIH D0	NIH D1	NIH D7	NIH after hospitalisation	NIH D90	Serum BDNF D0	Serum BDNF D1	Serum BDNF D7	Serum BDNF D90	tPA activity D0	tPA activity D1	tPA activity D7	tPA activity D90	plasmin activity D0	plasmin activity J1	plasmin activity D7	plasmin activity D90	protein level D0	prot D1	prot D7	prot D90	platelets D0 (Giga/L)	platelets D1(Giga/L)	platelets D7(Giga/L)
1	1	0	67.0466	209	5.96	11	1	1	1	0	0	1	0	0	0	120	4	0	0	0	0	13670	13513	14458	4821	339.971	38.6698	313.284	551.711	1259.5	1025.84	994.376	2567.75	83.2442	84.3099	68.2934	80.6506	343	295	330
2	1	1	47.4658	140	4.32	0	0	0	0	0	2	1	0	0	0	165	24	24				12471	5973			298.814	245.434			6863.2				59.5106	72.185			661
3	0	0	47.8877	133	4.96	0	0	0	0	0	1	0	0	0	0	280	6	2	2	2	1	12451	8646	6214	11170	220.968	366.96	394.772	331.899	624.917	1526.75	1912.94	1437.15	85.6994	82.0104	79.1053	84.9019	262	258	262
4	0	0	79.337	163	4.69	3	1	0	0	1	1	0	0	0	0	480	5	0		0	0	6522	7484	2862	7213	208.889	300.385	397.211	331.183	568.089	914.368	2165.15	1408.34	86.7224	79.5018	77.5916	83.2486	133		143
5	0	1	85.4247	197	4.84	14	1	1	0	0	1	0	0	0	0	690	1	0	0	0	0	2828	2428	4317	4146	234.611	215.15	384.181	248.827	729.451	595.49	2377.32	868.516	75.0602	82.0104	83.8625	90.0979	188
6	1	1	83.3562	177	3.46	5	1	1	0	0	0	0	1	0	0	135	8	2	1	2	1					232.157	347.866	264.83	172.323	620.43	1096.09	787.709	486.674	80.789	91.4177	87.7548	82.3039	114	114	133
7	1	1	53.0219	138	5.44	2	1	0	1	0	0	0	0	0	0	120	8	1	0	0	0	9636	7514	8712	13530	175.025	304.32	404.504	347.824	368.779	810.098	1997.23	1040.96	86.1086	80.547	91.647	72.3841	259	248
8	1	0	78.3397	190	5.8	6	0	0	0	0	0	0	0	0	0	215	8	2	2	2	0					397.146	267.182	273.784	242.383	1663.35	734.915	758.325	679.652	79.5614	85.1461	78.6728	82.0677	214
9	0	0	66.6849	159	5.32	12	0	0	0	0	0	1	0	0	0	260	4	2	0	0	0	8558	8790	1718	2788	261.775	286.014	26.8828	153.9	720.319	952.826	67.8276	470.55	91.8374	93.7172	77.5916	83.2486	203	210	210
10	1	0	88.2055	150	6.33	6	0	0	0	0	0	0	0	0	0	90	8	6	1	1	0	12710	11867	12280	8419	349.964	392.386	161.036	369.122	1339.19	1460.65	406.961	1481.95	58.6921	86.1914	50.3457	59.394	190	185	200
11	1	1	61.7699	NA	4.36	NA	1	0	0	0	1	1	0	0	0	225	11	6																				280	251	275
12	1	1	77.7123	140	4.82	4	0	1	1	0	0	0	0	0	0	125	15	17	18	18						239.036	418.721	341.942		717.392	2045.52	1151.12		73.8326	83.2647	55.7517		197	167	266
13	1	1	67.211	140	2.94	4	1	1	1	0	0	0	0	0	0	165	18	17	20			8503	12207	6949	7607	98.3607	236.795	342.349	111.493	242.248	752.822	1218.49	347.353	86.5178	92.4629	59.4277	73.0927	240	226	202
14	1	0	77.9863	191	4.57	5	1	0	0	0	0	0	0	0	0	310	2	0	0	0	0	12901	14140	10231	11735	199.7	314.84	362.094	207.594	467.621	891.218	1214.9	647.514	70.3544	79.2927	53.8055	94.3493	253	267	243
15	1	1	69.3178	140	3.14	4	1	1	1	0	1	0	0	0	0	100	13	7	6			12604	8875	5369	11665	104.654	419.007	241.476	269	223.953	1574.21	783.4	900.052	77.1062	75.7389	57.0491	98.6006	226	190
16	0	0	72.3397	140	6.18	2	1	0	0	0	0	0	0	0	0	720	25	25	22		16	19965	13885			340.146	272.852	149.25		1685.74	840.593	366.866		80.9936	78.8746	78.889		257		335
17	0	1	54.0767	130	4.72	3	1	0	1	0	0	1			0	720	6	7				13589	858	10368	2390	231.193	9.71985	151.7		552.434	2.93889	364.69		80.5844	64.6174	79.754		268	248	389
18	0	0	85.3644	141	7.35	3	1	0	0	0	0	0	0	0	0	450	6	5	5	5	4					231.129	411.805	431.946	309.469	568.665	1976.74	2066.53	1121.98	75.8786	89.1181	74.9968	84.6657	216	219	216
19	0	1	62.9288	185	NA	3	1	0	0	0	0	0	0	0	1	90	19	30	17	13	6					68.1286	53.9654	82.9521	223.639	153.06	137.233	200.379	660.607	82.4258	75.7389	80.4027	85.6104
20	1	0	89.4466	161	NA	4	1	0	0	0	0	0	0	0	0	65	16					12101	6626			255.082	195.749			664.269	568.326			82.2212	64.6592			158
21	0	1	80.8603	135	5.01	4	1	0	0	1	0	0	1	0	1	450	18	20	20	20		5255	8599			264.807	136.004	63.5844		886.333	365.303	163.084		74.2418	80.338	75.213		225
22	1	1	81.2	222	5.79	10	0	0	0	0	0	0	0	0	0	120	14	10	5	5	1	14432	8766			327.543	470.756		312.346	1030.26	2847.62		1013.84	83.6534	86.4005		84.4295	292	276	290
23	1	1	77.8274	146	4.94	4	1	0	1	0	0	0	0	0	0	90	25	23	23	23	14	10887	11010	11939	10339	222.439	451.484	358.717	363.824	585.429	1703.37	1227.02	1402.4	79.1522	82.0104	77.3754	53.4894	202	179	253
24	1	0	71.411	187	4.45	9	0	0	0	0	0	1	0	0	0	155	4					13404	13730	9989	4687	393.214	282.723	356.888		2198.73	843.025	1283.9		70.3544	77.4113	76.2942
25	0	1	82.5205	160	4.63	6	1	0	0	0	0	0	0	0	0	170	1	1				10313	10051	7799	11255	159.918	296.28	273.599	267.279	388.682	846.039	945.568	894.133	77.9246	83.2647	76.7267	80.4144	269		226
26	0	1	90.9452	NA	NA	NA	0	0	0	0	0	0	0	0	0	150	19	21				11425	4773			219.486	40.9101	417.078		580.243	89.1178	1661.13		75.8786	87.0276	67.6447
27	1	1	54.5288	150	4.1	2	0	0	1	0	0	0	0	0	0	180	12	24	20			12959	12275	9161	6659	80.2571	49.0007	78.7156	317.273	184.113	97.4036	225.342	1223.88	71.1728	80.338	75.4292	63.4091	193	179	252
28	0	1	91.2192	214	6.03	10	1	0	0	1	0	0	0	0	1	130	13	10				9138	2459															206	197	226
29	1	1	74.9781	NA			0	1	0	0	0	0	0	0	0	150	8	3	0	0
30	1	0	85.1863	140	3.29	2	1	0	0	0	0	0	0	0	0	170	17	3	0	0		4533	7829			337.543	141.834		198.176	1154.78	347.581		488.439	65.6486	86.4005		59.394	282	293	275
31	1	1	65.4082	195	5.49	17	0	0	0	0	0	0	0	0	0	240	7	4	15			6563	5134			252.9	229.879	299.2		655.322	594.819	958.714		78.9476	87.6548	82.9975		257	224	121
32	0	1	68.1178	150	5.52	5	1	0	0	0	0	0	0	0	0	240	11	6	4	4		1655	1224	1383	1276	228.361	96.8384	336.124	55.2575	592.542	227.509	1062.91	116.459	88.5638	96.0168	76.5104	86.319	119	184	187
33	1	0	72.8877	174	6.07	6	1	0	1	0	0	0	0	0	0	270	4	2	2	2		7455	8600	5622	2775	311.011	338.796	462.351		570.237	997.889	2332.63		89.1776	90.3724	76.0779		189	216	210
34	1	1	50.6247	152	5.7	1	1	0	1	0	0	0	0	0	0	260	17	12	12	12		18244	11907			310.993	366.273			886.202	1129.49			93.2696	91.2086			206	209	250
35	1	1	78.0712	148	3.01	7	1	0	0	0	0	1	1	0	0	85	7									252.646				715.94				90.8144				141
36	1	1	54.2603	137	8.12	3	0	0	0	0	0	0	0	0	0	215	19					18018	14470			162.507	338.373	414.879		355.595	1047.05	1586.82		88.973	83.6828	75.8617		172	190	193
37	1	0	32	136	4.26	0	0	0	0	0	0	0	0	0	0	190	5	1	0	0		8098	9182	8794	5705	399.861	417.428	275.632		1613.53	1344.55	859.757		94.9064	78.0384	79.1053
38	0	0	78.2959	NA	4.9	2	1	0	0	0	0	0	0	0	0	180	25	16	15							83.2679	401.805			215.456	1548.78			74.2418	82.2194
	0 non treated, 1 rt-PA treated	1 male, 0 female		NA : Non available	NA : Non available	NA : Non available	0 No, 1 Yes	1 No, 1 Yes	2 No, 1 Yes	3 No, 1 Yes	4 No, 1 Yes	5 No, 1 Yes	6 No, 1 Yes	7 No, 1 Yes	9 No, 1 Yes

## Sheet: Feuil2
	0
	0
	1
	0
	0
	0
	0
	0
	0
	0
	0
	0
	1
	0
	0
	0
	0
	0
	1
	0
	1
	0
	0
	0
	0
	0
	0
	0
	0
	0
	0
	0
	0
	0
	0
	0
	0
	1
	0
